# Supplementary material for: Friend virus limits adaptive cellular immune responses by imprinting a maturation-resistant and T helper type 2-biased immunophenotype in dendritic cells
Source: PLoS One. 2018 Feb 9;13(2):e0192541. doi: 10.1371/journal.pone.0192541 (PMC5806892; doi:10.1371/journal.pone.0192541)
Supplement: S2 File — (XLS) [file pone.0192541.s007.xls]

## Sheet: Upregulated in FV compared to u
	GO.ID	Term	Annotated	Significant	Expected	FisherExact	Genes
1	GO:0044770	cell cycle phase transition	6	4	0.92	0.0057	P10107 P29351 P62204 Q8BP67
2	GO:0044772	mitotic cell cycle phase transition	6	4	0.92	0.0057	P10107 P29351 P62204 Q8BP67
3	GO:0000278	mitotic cell cycle	14	6	2.14	0.0106	P10107 P29351 P62204 Q61879 Q8BP67 Q8BTM8
4	GO:1903047	mitotic cell cycle process	14	6	2.14	0.0106	P10107 P29351 P62204 Q61879 Q8BP67 Q8BTM8
5	GO:0007167	enzyme linked receptor protein signaling...	8	4	1.22	0.021	P20029 P20152 P62960 Q8BLF1
6	GO:0008152	metabolic process	239	42	36.47	0.0227	O08709 O70370 P08113 P08905 P10107 P10605 P11835 P14148 P14206 P14869 P15864 P17918 P18242 P20029 P20152 P29351 P30355 P31725 P35175 P35980 P38647 P43274 P43276 P47738 P47955 P48999 P58252 P60843 P62204 P62960 P63017 Q03265 Q61207 Q61879 Q6ZWN5 Q6ZWV3 Q8BLF1 Q8BP67 Q8BTM8 Q91VI7 Q9DBG6 Q9DCX2
7	GO:0006200	ATP catabolic process	12	5	1.83	0.0231	P10107 P63017 Q03265 Q61879 Q9DCX2
8	GO:0009125	nucleoside monophosphate catabolic proce...	12	5	1.83	0.0231	P10107 P63017 Q03265 Q61879 Q9DCX2
9	GO:0009128	purine nucleoside monophosphate cataboli...	12	5	1.83	0.0231	P10107 P63017 Q03265 Q61879 Q9DCX2
10	GO:0009158	ribonucleoside monophosphate catabolic p...	12	5	1.83	0.0231	P10107 P63017 Q03265 Q61879 Q9DCX2
11	GO:0009169	purine ribonucleoside monophosphate cata...	12	5	1.83	0.0231	P10107 P63017 Q03265 Q61879 Q9DCX2
12	GO:0050729	positive regulation of inflammatory resp...	5	3	0.76	0.0268	O70370 P30355 P31725
13	GO:1903036	positive regulation of response to wound...	5	3	0.76	0.0268	O70370 P30355 P31725
14	GO:0019538	protein metabolic process	122	25	18.62	0.0292	O70370 P08113 P10107 P10605 P11835 P14148 P14206 P14869 P18242 P20029 P29351 P31725 P35175 P35980 P38647 P47955 P58252 P60843 P63017 Q6ZWN5 Q6ZWV3 Q8BLF1 Q8BP67 Q8BTM8 Q9DBG6
15	GO:0050877	neurological system process	9	4	1.37	0.0337	O70370 P48999 Q60932 Q61879
16	GO:0070887	cellular response to chemical stimulus	48	12	7.32	0.039	O08709 P08113 P10107 P11835 P14869 P20029 P29351 P30355 P31725 P62960 Q61207 Q8BLF1
17	GO:0006629	lipid metabolic process	23	7	3.51	0.0435	O08709 P10107 P30355 P48999 Q03265 Q61207 Q8BLF1
18	GO:0043170	macromolecule metabolic process	172	32	26.25	0.0457	O70370 P08113 P08905 P10107 P10605 P11835 P14148 P14206 P14869 P15864 P17918 P18242 P20029 P20152 P29351 P31725 P35175 P35980 P38647 P43274 P43276 P47955 P58252 P60843 P62960 P63017 Q6ZWN5 Q6ZWV3 Q8BLF1 Q8BP67 Q8BTM8 Q9DBG6
19	GO:0006954	inflammatory response	14	5	2.14	0.0458	O70370 P11835 P30355 P31725 P48999
20	GO:0016337	single organismal cell-cell adhesion	14	5	2.14	0.0458	P11835 P14206 P29351 P31725 Q8BTM8
21	GO:0006636	unsaturated fatty acid biosynthetic proc...	6	3	0.92	0.0478	P10107 P30355 P48999
22	GO:0006690	icosanoid metabolic process	6	3	0.92	0.0478	P10107 P30355 P48999
23	GO:0007346	regulation of mitotic cell cycle	6	3	0.92	0.0478	P10107 P29351 Q8BP67
24	GO:0007417	central nervous system development	6	3	0.92	0.0478	P20029 P20152 Q61879
25	GO:0033559	unsaturated fatty acid metabolic process	6	3	0.92	0.0478	P10107 P30355 P48999
26	GO:0046456	icosanoid biosynthetic process	6	3	0.92	0.0478	P10107 P30355 P48999
27	GO:1901568	fatty acid derivative metabolic process	6	3	0.92	0.0478	P10107 P30355 P48999
28	GO:1901570	fatty acid derivative biosynthetic proce...	6	3	0.92	0.0478	P10107 P30355 P48999
29	GO:0071103	DNA conformation change	10	4	1.53	0.0498	P10107 P15864 P43274 P43276

## Sheet: Downregulated in FV compared to
	GO.ID	Term	Annotated	Significant	Expected	FisherExact	Genes
1	GO:0019752	carboxylic acid metabolic process	36	16	5.49	6e-06	P04441 P06151 P08249 P09411 P16460 P17751 P19096 P52480 P97807 Q8BMS1 Q91V12 Q91V92 Q99LX0 Q9DBJ1 Q9JLJ2 Q9WUA3
2	GO:0043436	oxoacid metabolic process	36	16	5.49	6e-06	P04441 P06151 P08249 P09411 P16460 P17751 P19096 P52480 P97807 Q8BMS1 Q91V12 Q91V92 Q99LX0 Q9DBJ1 Q9JLJ2 Q9WUA3
3	GO:0006082	organic acid metabolic process	37	16	5.65	9.4e-06	P04441 P06151 P08249 P09411 P16460 P17751 P19096 P52480 P97807 Q8BMS1 Q91V12 Q91V92 Q99LX0 Q9DBJ1 Q9JLJ2 Q9WUA3
4	GO:0044281	small molecule metabolic process	85	26	12.97	1.1e-05	O08553 P04441 P06151 P08249 P09411 P16460 P17751 P19096 P52480 P61027 P68369 P97807 Q60710 Q61598 Q8BMS1 Q91V12 Q91V92 Q91VW3 Q920E5 Q93092 Q99JI6 Q99LX0 Q9DBJ1 Q9EPB4 Q9JLJ2 Q9WUA3
5	GO:0032787	monocarboxylic acid metabolic process	26	13	3.97	1.2e-05	P04441 P06151 P09411 P17751 P19096 P52480 Q8BMS1 Q91V12 Q91V92 Q99LX0 Q9DBJ1 Q9JLJ2 Q9WUA3
6	GO:0006091	generation of precursor metabolites and ...	19	10	2.9	8.8e-05	P06151 P08249 P09411 P17751 P52480 P97807 Q8BH59 Q99LX0 Q9DBJ1 Q9WUA3
7	GO:0072330	monocarboxylic acid biosynthetic process	12	7	1.83	0.00055	P04441 P06151 P19096 P52480 Q91V12 Q91V92 Q99LX0
8	GO:0044763	single-organism cellular process	223	43	34.03	0.00059	O08553 P02088 P04441 P06151 P08249 P09411 P11679 P13020 P14483 P16460 P17751 P19096 P19973 P52480 P61027 P68369 P70296 P97807 Q04447 Q60710 Q61233 Q61598 Q6WVG3 Q7TPR4 Q8BH59 Q8BMS1 Q8K1B8 Q91V12 Q91V92 Q91VW3 Q91XV3 Q920E5 Q93092 Q99JI6 Q99LX0 Q99PT1 Q9DBJ1 Q9EPB4 Q9JLJ2 Q9WUA3 Q9WV32 Q9WVA4 Q9WVK4
9	GO:0044710	single-organism metabolic process	124	29	18.92	0.00108	O08553 P02088 P04441 P06151 P08249 P09411 P16460 P17751 P19096 P52480 P61027 P68369 P70296 P97807 Q60710 Q61598 Q8BH59 Q8BMS1 Q91V12 Q91V92 Q91VW3 Q920E5 Q93092 Q99JI6 Q99LX0 Q9DBJ1 Q9EPB4 Q9JLJ2 Q9WUA3
10	GO:0006090	pyruvate metabolic process	10	6	1.53	0.00122	P06151 P09411 P17751 P52480 Q9DBJ1 Q9WUA3
11	GO:0006096	glycolytic process	10	6	1.53	0.00122	P06151 P09411 P17751 P52480 Q9DBJ1 Q9WUA3
12	GO:0006793	phosphorus metabolic process	89	23	13.58	0.00128	P02088 P04441 P08249 P09411 P17751 P19096 P52480 P61027 P68369 P70296 Q04447 Q60710 Q61598 Q91V12 Q91V92 Q91VW3 Q920E5 Q93092 Q99JI6 Q99LX0 Q9DBJ1 Q9EPB4 Q9WUA3
13	GO:0016053	organic acid biosynthetic process	17	8	2.59	0.00137	P04441 P06151 P16460 P19096 P52480 Q91V12 Q91V92 Q99LX0
14	GO:0046394	carboxylic acid biosynthetic process	17	8	2.59	0.00137	P04441 P06151 P16460 P19096 P52480 Q91V12 Q91V92 Q99LX0
15	GO:0044283	small molecule biosynthetic process	22	9	3.36	0.00225	P04441 P06151 P16460 P19096 P52480 Q91V12 Q91V92 Q920E5 Q99LX0
16	GO:0007265	Ras protein signal transduction	8	5	1.22	0.00266	Q61598 Q91VW3 Q99JI6 Q99PT1 Q9EPB4
17	GO:0006732	coenzyme metabolic process	15	7	2.29	0.00308	P08249 P17751 P19096 Q91V12 Q91V92 Q93092 Q9DBJ1
18	GO:0051186	cofactor metabolic process	15	7	2.29	0.00308	P08249 P17751 P19096 Q91V12 Q91V92 Q93092 Q9DBJ1
19	GO:0016310	phosphorylation	28	10	4.27	0.00416	P02088 P04441 P09411 P52480 P70296 Q04447 Q99JI6 Q99LX0 Q9EPB4 Q9WUA3
20	GO:0006140	regulation of nucleotide metabolic proce...	9	5	1.37	0.0053	Q61598 Q91VW3 Q99LX0 Q9DBJ1 Q9EPB4
21	GO:0044262	cellular carbohydrate metabolic process	9	5	1.37	0.0053	P06151 P08249 Q91V92 Q9DBJ1 Q9WUA3
22	GO:0006796	phosphate-containing compound metabolic ...	86	21	13.12	0.0057	P02088 P04441 P08249 P09411 P17751 P52480 P61027 P68369 P70296 Q04447 Q60710 Q61598 Q91V12 Q91VW3 Q920E5 Q93092 Q99JI6 Q99LX0 Q9DBJ1 Q9EPB4 Q9WUA3
23	GO:0005975	carbohydrate metabolic process	26	9	3.97	0.00861	P06151 P08249 P09411 P17751 P52480 Q91V92 Q93092 Q9DBJ1 Q9WUA3
24	GO:0019637	organophosphate metabolic process	61	16	9.31	0.00917	P08249 P17751 P52480 P61027 P68369 Q60710 Q61598 Q91V12 Q91VW3 Q920E5 Q93092 Q99JI6 Q99LX0 Q9DBJ1 Q9EPB4 Q9WUA3
25	GO:0019882	antigen processing and presentation	10	5	1.53	0.00937	P04441 P14483 P61027 P97372 Q9EPB4
26	GO:1901564	organonitrogen compound metabolic proces...	67	17	10.22	0.01015	O08553 P08249 P16460 P17751 P52480 P61027 P68369 P70296 Q60710 Q61598 Q91V12 Q91VW3 Q93092 Q99JI6 Q99LX0 Q9DBJ1 Q9EPB4
27	GO:0044724	single-organism carbohydrate catabolic p...	18	7	2.75	0.0105	P06151 P09411 P17751 P52480 Q93092 Q9DBJ1 Q9WUA3
28	GO:0055086	nucleobase-containing small molecule met...	57	15	8.7	0.01171	O08553 P08249 P17751 P52480 P61027 P68369 Q60710 Q61598 Q91V12 Q91VW3 Q93092 Q99JI6 Q99LX0 Q9DBJ1 Q9EPB4
29	GO:0009118	regulation of nucleoside metabolic proce...	7	4	1.07	0.01185	Q61598 Q91VW3 Q99LX0 Q9EPB4
30	GO:0045333	cellular respiration	7	4	1.07	0.01185	P08249 P97807 Q8BH59 Q99LX0
31	GO:0044712	single-organism catabolic process	74	18	11.29	0.01286	O08553 P06151 P09411 P17751 P52480 P61027 P68369 Q60710 Q61598 Q8BMS1 Q91V12 Q91VW3 Q93092 Q99JI6 Q99LX0 Q9DBJ1 Q9EPB4 Q9WUA3
32	GO:0016052	carbohydrate catabolic process	19	7	2.9	0.01469	P06151 P09411 P17751 P52480 Q93092 Q9DBJ1 Q9WUA3
33	GO:0006006	glucose metabolic process	11	5	1.68	0.01521	P09411 P17751 P52480 Q93092 Q9DBJ1
34	GO:0006631	fatty acid metabolic process	11	5	1.68	0.01521	P04441 P19096 Q8BMS1 Q91V12 Q91V92
35	GO:0007268	synaptic transmission	11	5	1.68	0.01521	O08553 P70296 Q99JI6 Q99LX0 Q9JLJ2
36	GO:0055114	oxidation-reduction process	38	11	5.8	0.01609	P06151 P08249 P17751 P19096 P97807 Q8BH59 Q8BMS1 Q93092 Q99LX0 Q9DBJ1 Q9JLJ2
37	GO:0044699	single-organism process	246	43	37.54	0.01919	O08553 P02088 P04441 P06151 P08249 P09411 P11679 P13020 P14483 P16460 P17751 P19096 P19973 P52480 P61027 P68369 P70296 P97807 Q04447 Q60710 Q61233 Q61598 Q6WVG3 Q7TPR4 Q8BH59 Q8BMS1 Q8K1B8 Q91V12 Q91V92 Q91VW3 Q91XV3 Q920E5 Q93092 Q99JI6 Q99LX0 Q99PT1 Q9DBJ1 Q9EPB4 Q9JLJ2 Q9WUA3 Q9WV32 Q9WVA4 Q9WVK4
38	GO:0044711	single-organism biosynthetic process	39	11	5.95	0.01979	P04441 P06151 P09411 P16460 P17751 P19096 P52480 Q91V12 Q91V92 Q920E5 Q99LX0
39	GO:0006753	nucleoside phosphate metabolic process	55	14	8.39	0.02103	P08249 P17751 P52480 P61027 P68369 Q60710 Q61598 Q91V12 Q91VW3 Q93092 Q99JI6 Q99LX0 Q9DBJ1 Q9EPB4
40	GO:0009117	nucleotide metabolic process	55	14	8.39	0.02103	P08249 P17751 P52480 P61027 P68369 Q60710 Q61598 Q91V12 Q91VW3 Q93092 Q99JI6 Q99LX0 Q9DBJ1 Q9EPB4
41	GO:0006081	cellular aldehyde metabolic process	8	4	1.22	0.02105	P17751 Q93092 Q99LX0 Q9JLJ2
42	GO:1900542	regulation of purine nucleotide metaboli...	8	4	1.22	0.02105	Q61598 Q91VW3 Q99LX0 Q9EPB4
43	GO:1901615	organic hydroxy compound metabolic proce...	8	4	1.22	0.02105	P06151 Q920E5 Q99LX0 Q9JLJ2
44	GO:1902532	negative regulation of intracellular sig...	8	4	1.22	0.02105	P04441 P70296 Q99LX0 Q9EPB4
45	GO:0044255	cellular lipid metabolic process	16	6	2.44	0.02213	P04441 P19096 Q8BMS1 Q91V12 Q91V92 Q920E5
46	GO:0019318	hexose metabolic process	12	5	1.83	0.02309	P09411 P17751 P52480 Q93092 Q9DBJ1
47	GO:0019220	regulation of phosphate metabolic proces...	30	9	4.58	0.02393	P02088 P04441 P70296 Q61598 Q91VW3 Q99JI6 Q99LX0 Q9DBJ1 Q9EPB4
48	GO:0051174	regulation of phosphorus metabolic proce...	30	9	4.58	0.02393	P02088 P04441 P70296 Q61598 Q91VW3 Q99JI6 Q99LX0 Q9DBJ1 Q9EPB4
49	GO:0071310	cellular response to organic substance	30	9	4.58	0.02393	P04441 P11679 P14483 P19096 P61027 Q99JI6 Q99LX0 Q9EPB4 Q9WVK4
50	GO:1901575	organic substance catabolic process	84	19	12.82	0.02402	O08553 P06151 P09411 P17751 P52480 P61027 P68369 Q60710 Q61598 Q8BMS1 Q91V12 Q91VW3 Q93092 Q99JI6 Q99LX0 Q9DBJ1 Q9EPB4 Q9WUA3 Q9Z2U0
51	GO:0001819	positive regulation of cytokine producti...	5	3	0.76	0.02676	P04441 Q99LX0 Q9EPB4
52	GO:0006637	acyl-CoA metabolic process	5	3	0.76	0.02676	P19096 Q91V12 Q91V92
53	GO:0007266	Rho protein signal transduction	5	3	0.76	0.02676	Q91VW3 Q99PT1 Q9EPB4
54	GO:0019884	antigen processing and presentation of e...	5	3	0.76	0.02676	P04441 P14483 P97372
55	GO:0033124	regulation of GTP catabolic process	5	3	0.76	0.02676	Q61598 Q91VW3 Q9EPB4
56	GO:0035383	thioester metabolic process	5	3	0.76	0.02676	P19096 Q91V12 Q91V92
57	GO:0043087	regulation of GTPase activity	5	3	0.76	0.02676	Q61598 Q91VW3 Q9EPB4
58	GO:0045088	regulation of innate immune response	5	3	0.76	0.02676	P04441 Q60710 Q9EPB4
59	GO:0051056	regulation of small GTPase mediated sign...	5	3	0.76	0.02676	Q61598 Q91VW3 Q9EPB4
60	GO:0005996	monosaccharide metabolic process	13	5	1.98	0.03323	P09411 P17751 P52480 Q93092 Q9DBJ1
61	GO:0008610	lipid biosynthetic process	13	5	1.98	0.03323	P04441 P19096 Q91V12 Q91V92 Q920E5
62	GO:0071345	cellular response to cytokine stimulus	13	5	1.98	0.03323	P04441 P11679 P14483 P19096 Q9EPB4
63	GO:0006633	fatty acid biosynthetic process	9	4	1.37	0.03365	P04441 P19096 Q91V12 Q91V92
64	GO:0006733	oxidoreduction coenzyme metabolic proces...	9	4	1.37	0.03365	P08249 P17751 Q93092 Q9DBJ1
65	GO:0015980	energy derivation by oxidation of organi...	9	4	1.37	0.03365	P08249 P97807 Q8BH59 Q99LX0
66	GO:0019362	pyridine nucleotide metabolic process	9	4	1.37	0.03365	P08249 P17751 Q93092 Q9DBJ1
67	GO:0046496	nicotinamide nucleotide metabolic proces...	9	4	1.37	0.03365	P08249 P17751 Q93092 Q9DBJ1
68	GO:0072524	pyridine-containing compound metabolic p...	9	4	1.37	0.03365	P08249 P17751 Q93092 Q9DBJ1
69	GO:0044723	single-organism carbohydrate metabolic p...	22	7	3.36	0.03424	P06151 P09411 P17751 P52480 Q93092 Q9DBJ1 Q9WUA3
70	GO:0010033	response to organic substance	43	11	6.56	0.04122	P04441 P11679 P14483 P16460 P19096 P61027 Q8BMS1 Q99JI6 Q99LX0 Q9EPB4 Q9WVK4
71	GO:0007154	cell communication	83	18	12.67	0.04488	O08553 P04441 P06151 P11679 P13020 P19973 P61027 P70296 Q61233 Q61598 Q6WVG3 Q8K1B8 Q91VW3 Q99JI6 Q99LX0 Q99PT1 Q9EPB4 Q9JLJ2
72	GO:0034097	response to cytokine	14	5	2.14	0.04579	P04441 P11679 P14483 P19096 Q9EPB4
73	GO:0001933	negative regulation of protein phosphory...	6	3	0.92	0.0478	P70296 Q99LX0 Q9EPB4
74	GO:0002821	positive regulation of adaptive immune r...	6	3	0.92	0.0478	P04441 P14483 Q9EPB4
75	GO:0006007	glucose catabolic process	6	3	0.92	0.0478	P17751 Q93092 Q9DBJ1
76	GO:0006098	pentose-phosphate shunt	6	3	0.92	0.0478	P17751 Q93092 Q9DBJ1
77	GO:0006740	NADPH regeneration	6	3	0.92	0.0478	P17751 Q93092 Q9DBJ1
78	GO:0019320	hexose catabolic process	6	3	0.92	0.0478	P17751 Q93092 Q9DBJ1
79	GO:0030811	regulation of nucleotide catabolic proce...	6	3	0.92	0.0478	Q61598 Q91VW3 Q9EPB4
80	GO:0033121	regulation of purine nucleotide cataboli...	6	3	0.92	0.0478	Q61598 Q91VW3 Q9EPB4
81	GO:0042326	negative regulation of phosphorylation	6	3	0.92	0.0478	P70296 Q99LX0 Q9EPB4
82	GO:0043410	positive regulation of MAPK cascade	6	3	0.92	0.0478	P04441 Q99JI6 Q9EPB4
83	GO:0043648	dicarboxylic acid metabolic process	6	3	0.92	0.0478	P08249 P16460 P97807
84	GO:0048002	antigen processing and presentation of p...	6	3	0.92	0.0478	P04441 P14483 Q9EPB4
85	GO:1901617	organic hydroxy compound biosynthetic pr...	6	3	0.92	0.0478	P06151 Q920E5 Q99LX0
86	GO:0031347	regulation of defense response	10	4	1.53	0.04984	P04441 Q60710 Q99LX0 Q9EPB4
87	GO:0050776	regulation of immune response	10	4	1.53	0.04984	P04441 P14483 Q60710 Q9EPB4
88	GO:0051046	regulation of secretion	10	4	1.53	0.04984	O08553 P04441 Q99JI6 Q9EPB4

## Sheet: Upregulated in infected B6 comp
	GO.ID	Term	Annotated	Significant	Expected	FisherExact	Genes
1	GO:0016337	single organismal cell-cell adhesion	14	5	1.14	0.0029	P11835 P29351 P31725 Q05144 Q8BTM8
2	GO:0007159	leukocyte cell-cell adhesion	5	3	0.41	0.0043	P11835 P31725 Q05144
3	GO:0097529	myeloid leukocyte migration	5	3	0.41	0.0043	P11835 P31725 Q05144
4	GO:0009605	response to external stimulus	38	8	3.08	0.0058	P07724 P08905 P11835 P18242 P30355 P30681 P31725 Q05144
5	GO:0098602	single organism cell adhesion	17	5	1.38	0.0074	P11835 P29351 P31725 Q05144 Q8BTM8
6	GO:0034109	homotypic cell-cell adhesion	11	4	0.89	0.0076	P29351 P31725 Q05144 Q8BTM8
7	GO:0051235	maintenance of location	11	4	0.89	0.0076	P07724 P29351 Q8BTM8 Q9Z0P5
8	GO:0016052	carbohydrate catabolic process	19	5	1.54	0.0124	O35744 P06745 Q93092 Q9DCD0 Q9ET01
9	GO:0060326	cell chemotaxis	7	3	0.57	0.0134	P11835 P30681 P31725
10	GO:0006935	chemotaxis	13	4	1.06	0.0147	P11835 P30681 P31725 Q05144
11	GO:0042330	taxis	13	4	1.06	0.0147	P11835 P30681 P31725 Q05144
12	GO:0006954	inflammatory response	14	4	1.14	0.0195	O35744 P11835 P30355 P31725
13	GO:0006739	NADP metabolic process	8	3	0.65	0.0202	P99029 Q93092 Q9DCD0
14	GO:0006952	defense response	29	6	2.35	0.0204	O35744 P08905 P11835 P29351 P30355 P31725
15	GO:0070887	cellular response to chemical stimulus	48	8	3.9	0.0256	P11835 P29351 P30355 P30681 P31725 P99029 Q61207 Q9Z0P5
16	GO:0007155	cell adhesion	23	5	1.87	0.0286	P11835 P29351 P31725 Q05144 Q8BTM8
17	GO:0022610	biological adhesion	23	5	1.87	0.0286	P11835 P29351 P31725 Q05144 Q8BTM8
18	GO:0006733	oxidoreduction coenzyme metabolic proces...	9	3	0.73	0.0287	P99029 Q93092 Q9DCD0
19	GO:0019362	pyridine nucleotide metabolic process	9	3	0.73	0.0287	P99029 Q93092 Q9DCD0
20	GO:0046496	nicotinamide nucleotide metabolic proces...	9	3	0.73	0.0287	P99029 Q93092 Q9DCD0
21	GO:0050900	leukocyte migration	9	3	0.73	0.0287	P11835 P31725 Q05144
22	GO:0072524	pyridine-containing compound metabolic p...	9	3	0.73	0.0287	P99029 Q93092 Q9DCD0
23	GO:0006950	response to stress	81	11	6.57	0.0355	O35744 P07724 P08905 P11835 P18242 P29351 P30355 P30681 P31725 P99029 Q8BTM8
24	GO:0043281	regulation of cysteine-type endopeptidas...	10	3	0.81	0.0388	P06745 P31725 P99029
25	GO:2000116	regulation of cysteine-type endopeptidas...	10	3	0.81	0.0388	P06745 P31725 P99029
26	GO:0005975	carbohydrate metabolic process	26	5	2.11	0.0471	O35744 P06745 Q93092 Q9DCD0 Q9ET01
27	GO:0044092	negative regulation of molecular functio...	18	4	1.46	0.0475	P06745 P29351 P99029 Q8BTM8
28	GO:0044724	single-organism carbohydrate catabolic p...	18	4	1.46	0.0475	P06745 Q93092 Q9DCD0 Q9ET01
29	GO:0048646	anatomical structure formation involved ...	18	4	1.46	0.0475	P06745 P11835 P29351 Q8BTM8

## Sheet: Downregulated in infected B6 co
	GO.ID	Term	Annotated	Significant	Expected	FisherExact	Genes
1	GO:0019884	antigen processing and presentation of e...	5	2	0.26	0.023	P14434 P97372
2	GO:0034097	response to cytokine	14	3	0.73	0.03	P14434 P20029 P27659
3	GO:0070670	response to interleukin-4	6	2	0.31	0.034	P20029 P27659
4	GO:0071353	cellular response to interleukin-4	6	2	0.31	0.034	P20029 P27659
5	GO:0051345	positive regulation of hydrolase activit...	17	3	0.88	0.05	P20029 P63038 P97372
